# Supplementary material for: Exploring the Anticancer Potential of Phenolic nor-Triterpenes from Celastraceae Species
Source: Int J Mol Sci. 2024 Aug 30;25(17):9470. doi: 10.3390/ijms25179470 (PMC11395069; doi:10.3390/ijms25179470)
Supplement: Supplementary file 1 [file ijms-25-09470-s001.zip]

Archive with 1 entries (1 files):
- ijms-3143943-supplementary.pdf
